# Supplementary material for: Glaucoma Progression Diagnosis: The Agreement between Clinical Judgment and Statistical Software
Source: J Clin Med. 2022 Sep 20;11(19):5508. doi: 10.3390/jcm11195508 (PMC9573472; doi:10.3390/jcm11195508)
Supplement: Supplementary file 1 [file jcm-11-05508-s001.zip]

Archive with 1 entries (1 files):
- jcm-1903377-supplementary.xls
