# Supplementary material for: Glaucoma Progression Diagnosis: The Agreement between Clinical Judgment and Statistical Software
Source: J Clin Med. 2022 Sep 20;11(19):5508. doi: 10.3390/jcm11195508 (PMC9573472; doi:10.3390/jcm11195508)
Supplement: Supplementary file 1 [file jcm-11-05508-s001.zip › jcm-1903377-supplementary.xls]

## Sheet: Table S1. Foglio1
Patient	SEX	AGE	EYE	N VF	START DATE	END DATE	GO.1	GO.2	GO.3	GE.1	GE2	GE.3	GE total	GO total	GPA II EA	GPA II TA	MD1	MD2	Stage (mean MD)
1	F	72	RE	6	2015-12-22	2019-04-03	no	no	no	no	no	no	no	no	no	no	-3.64	-3.26	-3.45
2	F	69	LE	6	2016-10-25	2019-03-12	yes	yes	yes	no	no	no	yes	no	no	no	-5.43	-3.6	-4.515
3	F	60	RE	5	2016-11-07	2019-05-07	no	no	yes	no	no	no	no	no	no	no	0.54	0.56	0.55
4	F	72	LE	6	2015-11-10	2019-05-13	yes	yes	yes	yes	yes	yes	yes	yes	no	yes	-7.23	-7.23	-7.23
5	F	72	RE	5	2016-07-20	2019-03-04	yes	yes	yes	yes	yes	yes	yes	yes	no	no	-0.16	-0.6	-0.38
6	F	34	RE	5	2015-11-16	2019-04-16	no	no	yes	no	no	no	no	no	no	no	-4.91	-5.17	-5.04
7	M	69	RE	5	2015-10-20	2019-03-04	no	no	yes	no	yes	no	no	no	no	no	-12.57	-11.29	-11.93
8	M	75	LE	9	2016-04-11	2019-05-15	yes	yes	yes	no	yes	yes	yes	yes	no	no	-3.84	-5.48	-4.66
9	M	72	RE	7	2016-09-21	2019-03-22	no	no	no	no	no	no	no	no	no	no	-0.55	-0.9	-0.725
10	F	87	LE	7	2015-09-29	2019-02-12	yes	yes	yes	yes	yes	yes	yes	yes	no	yes	-3.6	-6.75	-5.175
11	F	72	LE	6	2015-12-22	2019-04-03	no	no	yes	yes	yes	yes	no	yes	no	no	-2.01	-2.36	-2.185
12	M	68	RE	9	2015-10-20	2019-04-17	yes	yes	yes	yes	yes	yes	yes	yes	yes	yes	-5.12	-5.5	-5.31
13	F	77	LE	6	2016-03-15	2019-03-29	no	no	no	no	yes	yes	no	yes	no	no	-12.14	-13.11	-12.625
14	M	65	RE	7	2015-11-24	2019-04-01	no	no	yes	no	no	no	no	no	no	no	-3.25	-2.14	-2.695
15	M	80	RE	4	2016-09-27	2019-04-10	no	no	no	no	no	no	no	no	no	no	-3.91	-4.03	-3.97
16	F	69	RE	5	2017-03-27	2019-03-12	no	no	no	no	no	no	no	no	no	no	0.31	-0.86	-0.275
17	F	87	RE	8	2015-09-29	2019-02-12	yes	no	yes	no	no	no	yes	no	no	no	-5.76	-3.32	-4.54
18	F	76	LE	9	2015-10-05	2019-03-29	yes	yes	yes	yes	no	yes	yes	yes	no	no	-4.84	-10.29	-7.565
19	M	77	LE	4	2017-05-31	2019-03-29	no	no	yes	no	no	no	no	no	no	no	-1.97	-2.44	-2.205
20	M	75	RE	9	2016-04-11	2019-05-15	yes	yes	no	no	no	no	yes	no	no	no	-4.24	-3.54	-3.89
21	M	68	LE	9	2015-10-20	2019-04-17	no	no	yes	no	no	no	no	no	no	no	-1.4	-2.03	-1.715
22	F	72	RE	6	2015-11-10	2019-05-13	yes	yes	yes	yes	yes	yes	yes	yes	no	no	-1.66	-0.73	-1.195
23	M	69	LE	5	2015-10-20	2019-03-04	no	no	no	no	no	no	no	no	no	no	-4.01	-3.55	-3.78
24	M	71	RE	5	2016-03-14	2019-04-10	no	no	no	no	no	no	no	no	no	no	-6.99	-6.65	-6.82
25	F	75	RE	6	2016-03-07	2018-11-19	no	no	yes	no	no	no	no	no	no	no	-0.77	-0.74	-0.755
26	F	78	RE	8	2015-12-09	2019-04-24	no	no	yes	no	no	no	no	no	no	no	0.92	0.28	0.6
27	M	83	RE	8	2015-09-29	2019-04-03	no	no	no	no	no	no	no	no	no	no	-9.98	-11.16	-10.57
28	M	63	RE	6	2015-07-20	2019-02-19	no	no	yes	no	yes	no	no	no	no	no	-9.33	-6.96	-8.145
29	F	78	LE	9	2015-12-09	2019-04-24	no	no	yes	yes	yes	yes	no	yes	yes	yes	-7.56	-8.84	-8.2
30	F	65	LE	5	2016-03-08	2019-04-08	no	no	yes	no	yes	no	no	no	no	no	-15.72	-15.66	-15.69
31	F	81	RE	6	2015-11-24	2019-04-10	no	no	yes	no	no	no	no	no	no	no	-1.69	-1.5	-1.595
32	F	65	RE	5	2016-03-08	2019-04-08	yes	yes	yes	yes	yes	yes	yes	yes	no	no	-10.19	-10.76	-10.475
33	M	52	RE	7	2016-07-12	2019-05-21	no	no	no	no	no	no	no	no	no	no	-4.13	-3.03	-3.58
34	M	71	LE	5	2016-03-14	2019-04-10	no	no	no	no	no	no	no	no	no	no	-1.41	-1	-1.205
35	F	34	LE	5	2015-11-16	2019-04-16	no	no	yes	no	no	no	no	no	no	no	-1.93	-1.43	-1.68
36	M	83	LE	8	2015-09-29	2019-04-03	no	no	yes	yes	yes	yes	no	yes	no	yes	-0.37	-0.8	-0.585
37	F	72	LE	5	2016-07-20	2019-03-04	no	no	yes	yes	yes	yes	no	yes	no	no	-0.16	-1.04	-0.6
38	F	75	LE	5	2016-03-07	2018-11-19	no	no	no	no	no	no	no	no	no	no	-0.31	-0.07	-0.19
39	M	79	RE	11	2015-09-02	2019-05-08	yes	yes	no	no	no	no	yes	no	no	no	-13.18	-17.8	-15.49
40	F	61	LE	8	2015-09-02	2019-02-06	yes	yes	yes	yes	yes	yes	yes	yes	yes	yes	-3.89	-3.07	-3.48
41	M	52	LE	7	2016-07-12	2019-05-21	no	no	no	no	no	no	no	no	no	no	-4.45	-2.75	-3.6
42	M	72	LE	7	2016-09-21	2019-03-22	yes	yes	yes	yes	yes	yes	yes	yes	no	no	-14	-11.89	-12.945
43	M	63	LE	6	2015-07-20	2019-02-19	no	no	yes	no	no	no	no	no	no	no	-14.36	-16.93	-15.645
44	F	60	LE	5	2016-11-07	2019-05-07	no	no	yes	no	no	no	no	no	no	no	-6.83	-7.98	-7.405
45	M	70	LE	5	2015-12-29	2019-05-21	yes	yes	yes	yes	yes	yes	yes	yes	no	no	-2.97	-2.5	-2.735
46	M	69	LE	5	2016-09-19	2019-05-22	no	no	yes	no	no	no	no	no	no	no	-6.92	-4.19	-5.555
47	F	70	LE	5	2017-05-25	2019-04-11	yes	yes	yes	yes	no	no	yes	no	no	no	-1.86	-2.64	-2.25
48	M	66	RE	16	2012-12-13	2019-05-30	yes	yes	yes	yes	yes	yes	yes	yes	yes	yes	-2.24	-3.38	-2.81
49	M	70	LE	6	2016-03-21	2019-05-28	no	no	yes	no	no	no	no	no	no	no	-2.09	-1.63	-1.86
50	F	70	RE	5	2017-05-25	2019-04-11	no	no	yes	yes	yes	no	no	yes	no	no	-1.33	-2.26	-1.795
51	M	66	LE	14	2013-06-27	2019-05-30	yes	yes	yes	yes	yes	yes	yes	yes	no	yes	-3.91	-4.06	-3.985
52	M	59	LE	11	2014-01-15	2019-06-06	yes	yes	yes	yes		yes	yes	yes	yes	yes	-0.6	-1.87	-1.235
53	F	51	LE	5	2017-02-13	2019-06-11	no	no	yes	no	yes	no	no	no	no	no	-3.68	-3.9	-3.79
54	M	59	RE	14	2013-01-31	2019-06-06	no	no	yes	no	no	no	no	no	no	no	0.95	-1.24	-0.145
55	F	62	RE	12	2016-04-05	2021-06-21	yes	yes	yes	yes	yes	yes	yes	yes	yes	yes	-0.74	-2.34	-1.54
56	F	75	LE	5	2019-09-10	2021-06-16	no	no	no	no	no	no	no	no	no	no	-11.7	-10.48	-11.09
57	F	82	RE	8	2016-03-21	2021-06-23	yes	yes	yes	no	yes	yes	yes	yes	no	yes	-0.37	-0.27	-0.32
58	F	83	LE	11	2015-11-10	2021-06-30	yes	yes	yes	yes	yes	yes	yes	yes	yes	yes	-7.58	-8.59	-8.085
59	F	75	RE	5	2019-09-10	2021-06-16	yes	no	no	no	no	no	no	no	no	no	-9.58	-9.38	-9.48
60	F	67	LE	5	2018-06-26	2021-06-28	yes	no	no	no	no	yes	no	no	no	no	-7.89	-6.67	-7.28
61	F	67	RE	5	2018-06-26	2021-06-28	yes	yes	yes	yes	yes	yes	yes	yes	yes	no	-2.21	-1.69	-1.95
62	F	62	LE	12	2016-04-05	2021-06-21	no	no	no	no	yes	no	no	no	yes	yes	0.95	0.65	0.8
63	M	81	LE	7	2016-12-19	2021-06-21	yes	yes	yes	yes	yes	yes	yes	yes	yes	yes	-0.1	-1.7	-0.9
64	F	82	LE	8	2016-03-21	2021-06-23	no	no	no	no	no	no	no	no	no	no	-2.71	-0.13	-1.42
65	M	82	LE	11	2016-09-14	2021-06-16	no	no	no	no	no	yes	no	no	no	no	-4.87	-5.82	-5.345
66	F	79	LE	8	2016-01-25	2021-06-21	yes	yes	yes	yes	no	yes	yes	yes	no	no	-10.15	-10.05	-10.1
